# Supplementary material for: Interventions to Improve Knowledge, Attitudes, and Uptake of Recommended Vaccines during Pregnancy and Postpartum: A Scoping Review
Source: Vaccines (Basel). 2023 Nov 21;11(12):1733. doi: 10.3390/vaccines11121733 (PMC10747157; doi:10.3390/vaccines11121733)
Supplement: Supplementary file 1 [file vaccines-11-01733-s001.zip]

Archive with 1 entries (1 files):
- vaccines-2635140-supplementary.pdf
